# Supplementary material for: Occurrence and Molecular Characterization of Extended-Spectrum Beta-Lactamase (ESBL)-Producing Escherichia coli in Broilers in Indonesia
Source: Antibiotics (Basel). 2025 Oct 15;14(10):1030. doi: 10.3390/antibiotics14101030 (PMC12561789; doi:10.3390/antibiotics14101030)
Supplement: Supplementary file 1 [file antibiotics-14-01030-s001.zip]

Archive with 1 entries (1 files):
- antibiotics-3860692-supplementary.pdf
